# Supplementary material for: Taxonomic studies on Amomum Roxburgh s.l. (Zingiberaceae) in Myanmar II: one new species and five new records for the flora of Myanmar
Source: PhytoKeys. 2020 Jan 10;138:139–53. doi: 10.3897/phytokeys.138.38736 (PMC6969068; doi:10.3897/phytokeys.138.38736)
Supplement: XML Treatment for Amomum schistocalyx [file phytokeys.138.38736-treatment1.xml]

<!DOCTYPE tp:taxon-treatment
  PUBLIC "-//TaxonX//DTD Taxonomic Treatment Publishing DTD v0 20100105//EN" "tax-treatment-NSO.dtd">
<tp:taxon-treatment xmlns:tp="http://www.plazi.org/taxpub"><tp:treatment-meta><kwd-group><label>Taxon classification</label><kwd><named-content xmlns:xlink="http://www.w3.org/1999/xlink" content-type="kingdom">Plantae</named-content></kwd><kwd><named-content xmlns:xlink="http://www.w3.org/1999/xlink" content-type="order">Zingiberales</named-content></kwd><kwd><named-content xmlns:xlink="http://www.w3.org/1999/xlink" content-type="family">Zingiberaceae</named-content></kwd></kwd-group><mixed-citation publication-type="journal"><person-group><name><surname>Ding</surname><given-names>Hong-Bo</given-names></name><name><surname>Yang</surname><given-names>Bin</given-names></name><name><surname>Maw</surname><given-names>Mya Bhone</given-names></name><name><surname>Win</surname><given-names>Pyae Pyae</given-names></name><name><surname>Tan</surname><given-names>Yun-Hong</given-names></name></person-group><article-title>Taxonomic studies on <italic><tp:taxon-name><tp:taxon-name-part taxon-name-part-type="genus" reg="Amomum">Amomum</tp:taxon-name-part></tp:taxon-name></italic> Roxburgh s.l. (<tp:taxon-name><tp:taxon-name-part taxon-name-part-type="family">Zingiberaceae</tp:taxon-name-part></tp:taxon-name>) in Myanmar II: one new species and five new records for the flora of Myanmar</article-title><source>PhytoKeys</source><day>10</day><month>1</month><year>2020</year><volume>138</volume><fpage>139</fpage><lpage>153</lpage><pub-id pub-id-type="doi">10.3897/phytokeys.138.38736</pub-id></mixed-citation></tp:treatment-meta><tp:nomenclature><tp:taxon-name><object-id xmlns:xlink="http://www.w3.org/1999/xlink" content-type="arpha" xlink:type="simple">B965CE5D-2C44-55A5-95BA-FC97C011C98C</object-id>
            <tp:taxon-name-part taxon-name-part-type="genus" reg="Amomum">Amomum</tp:taxon-name-part>
            <tp:taxon-name-part taxon-name-part-type="species" reg="schistocalyx">schistocalyx</tp:taxon-name-part>
            <object-id xmlns:xlink="http://www.w3.org/1999/xlink" content-type="ipni" xlink:type="simple">urn:lsid:ipni.org:names:77204200-1</object-id>
          </tp:taxon-name><tp:taxon-authority>Y.H.Tan &amp; H.B.Ding</tp:taxon-authority><tp:taxon-status xmlns:xlink="http://www.w3.org/1999/xlink" xlink:type="simple">sp. nov.</tp:taxon-status><xref ref-type="fig" rid="F1">Fig. 1</xref></tp:nomenclature><tp:treatment-sec sec-type="diagnosis" id="SECID0EQPAC"><title>Diagnosis.</title><p><italic><tp:taxon-name><tp:taxon-name-part taxon-name-part-type="genus" reg="Amomum">Amomum</tp:taxon-name-part> <tp:taxon-name-part taxon-name-part-type="species" reg="schistocalyx">schistocalyx</tp:taxon-name-part></tp:taxon-name></italic> Y.H. Tan &amp; H.B. Ding is similar to <italic><tp:taxon-name><tp:taxon-name-part taxon-name-part-type="genus" reg="Amomum">A.</tp:taxon-name-part> <tp:taxon-name-part taxon-name-part-type="species" reg="putrescens">putrescens</tp:taxon-name-part></tp:taxon-name></italic> D. <xref ref-type="bibr" rid="B4">Fang (1978</xref>: 51) in having lax inflorescence, similar yellow flowers, non-tubular bracteoles and green fruits, but can be distinguished by its leaves abaxially densely appressed silvery pubescent (vs. glabrous leaves), 2-cleft ligule (vs. entire ligule), non-tubular calyx (vs. tubular calyx), epigynous glands 2 mm (vs. 5 mm).</p></tp:treatment-sec><tp:treatment-sec sec-type="material" id="SECID0ERAAE"><title>Type.</title><p>Myanmar. Sangaing Region, Hkamti District, near Htamanti village. <named-content xmlns:xlink="http://www.w3.org/1999/xlink" content-type="dwc:verbatimCoordinates" xlink:type="simple"><named-content content-type="geo-json" specific-use="{&#34;type&#34;:&#34;Point&#34;,&#34;coordinates&#34;:[95.377894,25.375667]}" id="NCID0E1AAE" xlink:type="simple">95°22'40.42"E, 25°22'32.40"N</named-content></named-content>; 135 m elev., 3 June 2019, <italic>Y.H. Tan &amp; H.B. Ding M5785</italic> (holotype: HITBC!; isotypes: RAF!).</p></tp:treatment-sec><tp:treatment-sec sec-type="description" id="SECID0EBBAE"><title>Description.</title><p>Clump-forming herb, 1.0–2.0 m tall. Pseudostem with 2–7 leaves per pseudostem, swollen at base, greenish yellow or brownish yellow; ligule ovate, 2-lobed to middle or bottom, 2.0–4.0 cm long, yellowish brown, membranous, fragile, pubescent, apex acute; petiole 2.0–7.0 cm; leaf blade adaxially green, abaxially silvery, elliptic to oblong-lanceolate, 17–50 × 6–10 cm, adaxially glabrous, abaxially densely appressed silvery pubescent, base attenuate, apex caudate. Inflorescence radical, 5.0–18.0 cm, arising from the rhizome, one inflorescences per pseudostem, peduncle 4.0–10.0 cm, reddish-brown, flowering part obpyramidal, 3.6–5.5 × 3.5–4.5 cm, lax with rachis visible between bracts, sterile bracts ovate, 1.6–2.7 × 1.5–2.0, yellowish brown, membranous; fertile bracts (bracteoles), non-tubular, lanceolate, 1.5–2.5 × 0.3–0.5 cm, yellowish brown, membranous, striate then soon rotting, subtending a single flower. Flowers 3.2–4.0 cm, yellow. Calyx non-tubular, split to bottom (even when flower budding), 1.0–1.5 × 0.3–0.6 cm, apex 3-toothed, membranous, yellowish brown, pubescent. Floral tube 1.0–1.2 cm long, ca. 0.4 cm wide at mouth, pale yellow, glabrous; dorsal corolla lobe oblong or ovate, 1.5–1.7 × 0.5–0.7 cm, brownish yellow and reddish towards apex, apex cucullate with a 1–2 mm long cusp, margin ciliate; lateral corolla lobes oblong, 1.5–1.7 × 0.4–0.5 cm, white towards base and brownish yellow at apex, apex rounded, margin ciliate. Labellum spreading, with red at claw, dull brownish yellow at middle and margin, obovate, entire, 1.9–2.3 × 1.0–1.2 cm, margin crisped, prominently veined, dentate, glabrous, adaxial surface pilose at base. Lateral staminodes lanceolate, adaxial surface red towards base and brownish yellow at apex, abaxial surface brownish yellow, 3–4 mm. Stamen 1.2–1.7 cm long, filament 0.4–0.7 × 0.2–0.3 cm, red at base, brownish yellow at apex, pubescent, connective pubescent, brownish yellow, anther thecae oblong, 0.7–0.9 cm long, creamy-white, dehiscing throughout their length, anther crest semi-lunar or inconspicuous trilobed, ca. 7 × 2 mm, brownish yellow, membranous, margin dentate. Epigynous glands two, oblate, ca. 2 × 1 mm, creamy, glabrous. Ovary ellipsoid, ca. 6 × 3 mm, villous; style ca. 2.7 cm long, puberulous; stigma cup-shaped, white, mouth ciliate. Infructescence up to 40 cm long, usually with 1–7 fruits reaching maturity. Capsule ovoid, 3.0–3.5 × 2.7–3.0 cm, 9-winged, green, at apex with persistent pubescent calyx, wings straight, stalk 5–7 mm.</p><fig id="F1" position="float" orientation="portrait"><object-id xmlns:xlink="http://www.w3.org/1999/xlink" content-type="doi" xlink:type="simple">10.3897/phytokeys.138.38736.figure1</object-id><object-id xmlns:xlink="http://www.w3.org/1999/xlink" content-type="arpha" xlink:type="simple">0C66E11D-A047-581C-A557-B3744A6E4C46</object-id><label>Figure 1.</label><caption><p><italic><tp:taxon-name><tp:taxon-name-part taxon-name-part-type="genus" reg="Amomum">Amomum</tp:taxon-name-part> <tp:taxon-name-part taxon-name-part-type="species" reg="schistocalyx">schistocalyx</tp:taxon-name-part></tp:taxon-name></italic> Y.H.Tan &amp; H.B.Ding, sp. nov. <bold>A</bold> habit <bold>B</bold> leaf blade abaxially <bold>C, D</bold> ligule <bold>E</bold> pseudostem <bold>F</bold> flowers (front view) <bold>G</bold> flowers (back view) and showing non-tubular calyx (even when flower budding) <bold>H</bold> inflorescence <bold>I</bold> infructescence <bold>J</bold> single flower <bold>K</bold> single fruit <bold>L</bold> cross section of fruit <bold>M</bold> bracteole <bold>N</bold> calyx <bold>O</bold> dorsal corolla lobe <bold>P</bold> lateral corolla lobes <bold>Q</bold> labellum with floral tube and lateral staminodes <bold>R</bold> stamen with stigma and style (back view) <bold>S</bold> stamen with stigma and style (front view) <bold>T</bold> ovary with pedicel <bold>U</bold> epigynous glands. Photographed by H.B. Ding.</p></caption><graphic xmlns:xlink="http://www.w3.org/1999/xlink" xlink:href="phytokeys-138-139-g001.jpg" position="float" orientation="portrait" xlink:type="simple" id="oo_370266.jpg"><uri content-type="original_file" xlink:type="simple">https://binary.pensoft.net/fig/370266</uri></graphic></fig></tp:treatment-sec><tp:treatment-sec sec-type="phenology" id="SECID0EGDAE"><title>Phenology.</title><p>Flowering maybe in April–June and fruiting in May–July.</p></tp:treatment-sec><tp:treatment-sec sec-type="distribution" id="SECID0ELDAE"><title>Distribution.</title><p>Known only from the type locality, beside the Chindwin River, Hkamti District, Sangaing Region, Myanmar.</p></tp:treatment-sec><tp:treatment-sec sec-type="ecology" id="SECID0EQDAE"><title>Ecology.</title><p>On the riverside at an elevation of 100–150 m in tropical forest.</p></tp:treatment-sec><tp:treatment-sec sec-type="etymology" id="SECID0EVDAE"><title>Etymology.</title><p>The specific epithet ‘<italic>schistocalyx</italic>’ refers to the non-tubular, dehiscent calyx.</p></tp:treatment-sec><tp:treatment-sec sec-type="conservation status" id="SECID0EFEAE"><title>Conservation status.</title><p>LC. This species is locally common. Populations in Htamanti Wildlife Sanctuary are well protected. The populations near Htamanti village are not in a protected area but the populations are robust. So we treat this species as of Least Concern (<xref ref-type="bibr" rid="B11">IUCN 2017</xref>).</p></tp:treatment-sec><tp:treatment-sec sec-type="Affinities" id="SECID0EPEAE"><title>Affinities.</title><p><italic><tp:taxon-name><tp:taxon-name-part taxon-name-part-type="genus" reg="Amomum">Amomum</tp:taxon-name-part> <tp:taxon-name-part taxon-name-part-type="species" reg="schistocalyx">schistocalyx</tp:taxon-name-part></tp:taxon-name></italic> Y.H. Tan &amp; H.B. Ding shares similar characters with <italic><tp:taxon-name><tp:taxon-name-part taxon-name-part-type="genus" reg="Amomum">A.</tp:taxon-name-part> <tp:taxon-name-part taxon-name-part-type="species" reg="putrescens">putrescens</tp:taxon-name-part></tp:taxon-name></italic> but differs in many characters, such as leaves (abaxially densely appressed silvery pubescent vs. abaxially glabrous, respectively), ligule (2-cleft vs. entire, respectively), calyx (non-tubular vs. tubular, respectively), labellum (red at claw, dull brownish yellow at middle and margin vs. almost pure yellow, respectively), lateral staminodes (lanceolate, adaxial surface red towards base and brownish yellow at apex, abaxial surface brownish yellow vs. tooth like, red, respectively) and epigynous glands (2 mm vs. 5 mm, respectively).</p></tp:treatment-sec><tp:treatment-sec sec-type="material" id="SECID0ELFAE"><title>Additional specimens examined (paratypes).</title><p>Myanmar. Sangaing Region, Hkamti District, Htamanti Wildlife Sanctuary, near Nam E Zu, Camp 1. <named-content xmlns:xlink="http://www.w3.org/1999/xlink" content-type="dwc:verbatimCoordinates" xlink:type="simple"><named-content content-type="geo-json" specific-use="{&#34;type&#34;:&#34;Point&#34;,&#34;coordinates&#34;:[95.472378,25.537061]}" id="NCID0EUFAE" xlink:type="simple">95°28'20.56"E, 25°32'13.42"N</named-content></named-content>, 141 m elev., 20 May 2019, fruiting, <italic>B. Yang</italic>, <italic>H.B. Ding &amp; X.D. Zeng M5158</italic> (HITBC!; RAF!); Sangaing Region, Hkamti District, Htamanti Wildlife Sanctuary, near Nam E Zu, Camp 2. <named-content xmlns:xlink="http://www.w3.org/1999/xlink" content-type="dwc:verbatimCoordinates" xlink:type="simple"><named-content content-type="geo-json" specific-use="{&#34;type&#34;:&#34;Point&#34;,&#34;coordinates&#34;:[95.526133,25.511153]}" id="NCID0EAGAE" xlink:type="simple">95°31'34.08"E, 25°30'40.15"N</named-content></named-content>, 143 m elev., 25 May 2019, fruiting, <italic>Y.H. Tan, M. Deng, B. Yang, H.B. Ding &amp; X.D. Zeng M5374</italic> (HITBC!; RAF!).</p><sec sec-type="New records for Myanmar" id="SECID0EHGAE"><title>New records for Myanmar</title></sec></tp:treatment-sec><ref-list><ref id="B4"><mixed-citation xmlns:xlink="http://www.w3.org/1999/xlink" xlink:type="simple"><person-group><name name-style="western"><surname>Fang</surname><given-names>D</given-names></name></person-group> (<year>1978</year>) <article-title>Some new taxa of <tp:taxon-name><tp:taxon-name-part taxon-name-part-type="family">Zingiberaceae</tp:taxon-name-part></tp:taxon-name> from Kwangsi.</article-title><source>Zhiwu Fenlei Xuebao</source><volume>16</volume>(<issue>3</issue>): <fpage>47</fpage>–<lpage>53</lpage>.</mixed-citation></ref><ref id="B11"><mixed-citation xmlns:xlink="http://www.w3.org/1999/xlink" xlink:type="simple"><institution xlink:type="simple">IUCN</institution> (<year>2017</year>) Guidelines for using the IUCN red list categories and criteria. version 13. Prepared by the Standards and Petitions Subcommittee. <ext-link xlink:type="simple" ext-link-type="uri" xlink:href="http://www.iucnredlist.org/documents/RedListGuidelines.pdf">http://www.iucnredlist.org/documents/RedListGuidelines.pdf</ext-link></mixed-citation></ref></ref-list></tp:taxon-treatment>
