# Supplementary material for: Taxonomic studies on Amomum Roxburgh s.l. (Zingiberaceae) in Myanmar II: one new species and five new records for the flora of Myanmar
Source: PhytoKeys. 2020 Jan 10;138:139–53. doi: 10.3897/phytokeys.138.38736 (PMC6969068; doi:10.3897/phytokeys.138.38736)
Supplement: XML Treatment for Amomum yingjiangense [file phytokeys.138.38736-treatment2.xml]

<!DOCTYPE tp:taxon-treatment
  PUBLIC "-//TaxonX//DTD Taxonomic Treatment Publishing DTD v0 20100105//EN" "tax-treatment-NSO.dtd">
<tp:taxon-treatment xmlns:tp="http://www.plazi.org/taxpub"><tp:treatment-meta><kwd-group><label>Taxon classification</label><kwd><named-content xmlns:xlink="http://www.w3.org/1999/xlink" content-type="kingdom">Plantae</named-content></kwd><kwd><named-content xmlns:xlink="http://www.w3.org/1999/xlink" content-type="order">Zingiberales</named-content></kwd><kwd><named-content xmlns:xlink="http://www.w3.org/1999/xlink" content-type="family">Zingiberaceae</named-content></kwd></kwd-group><mixed-citation publication-type="journal"><person-group><name><surname>Ding</surname><given-names>Hong-Bo</given-names></name><name><surname>Yang</surname><given-names>Bin</given-names></name><name><surname>Maw</surname><given-names>Mya Bhone</given-names></name><name><surname>Win</surname><given-names>Pyae Pyae</given-names></name><name><surname>Tan</surname><given-names>Yun-Hong</given-names></name></person-group><article-title>Taxonomic studies on <italic><tp:taxon-name><tp:taxon-name-part taxon-name-part-type="genus" reg="Amomum">Amomum</tp:taxon-name-part></tp:taxon-name></italic> Roxburgh s.l. (<tp:taxon-name><tp:taxon-name-part taxon-name-part-type="family">Zingiberaceae</tp:taxon-name-part></tp:taxon-name>) in Myanmar II: one new species and five new records for the flora of Myanmar</article-title><source>PhytoKeys</source><day>10</day><month>1</month><year>2020</year><volume>138</volume><fpage>139</fpage><lpage>153</lpage><pub-id pub-id-type="doi">10.3897/phytokeys.138.38736</pub-id></mixed-citation></tp:treatment-meta><tp:nomenclature><tp:taxon-name><object-id xmlns:xlink="http://www.w3.org/1999/xlink" content-type="arpha" xlink:type="simple">4AD199C5-05CF-5A7C-8A8B-CF9C67EBF8A1</object-id>
            <tp:taxon-name-part taxon-name-part-type="genus" reg="Amomum">Amomum</tp:taxon-name-part>
            <tp:taxon-name-part taxon-name-part-type="species" reg="yingjiangense">yingjiangense</tp:taxon-name-part>
          </tp:taxon-name><tp:taxon-authority>S.Q. Tong &amp; Y.M. Xia</tp:taxon-authority><xref ref-type="fig" rid="F2">Fig. 2</xref><tp:nomenclature-citation-list><tp:nomenclature-citation><tp:taxon-name>
                <tp:taxon-name-part taxon-name-part-type="genus" reg="Amomum">Amomum</tp:taxon-name-part> <tp:taxon-name-part taxon-name-part-type="species" reg="yingjiangense">yingjiangense</tp:taxon-name-part></tp:taxon-name><comment>S.Q. Tong &amp; Y.M. Xia in Acta Bot. Yunnan. 10(2): 210. 1988; S.Q. Tong in C.Y. Wu (ed.), Fl. Yunnan. 8: 622. 1997; T.L. Wu &amp; K. Larsen in C.Y. Wu &amp; P.H. Raven (eds), Fl. China 24: 349. 2000; De Boer et al. in Taxon 67(1): 20. 2018. Type: China, Yunnan Province, Dehong Dai and Jingpo Autonomous Prefecture, Yingjiang County, Xima Town, Huoshigou Village, 1740 m elev., 8 August 1983, <italic>S.Q. Tong &amp; C.J. Liao 24870</italic> (holotype: HITBC081571!)</comment></tp:nomenclature-citation></tp:nomenclature-citation-list></tp:nomenclature><tp:treatment-sec sec-type="description" id="SECID0EDIAE"><title>Description.</title><p>Clump-forming herb, 1–1.5 m tall, 3–7 pseudostems per clump. Pseudostem with 2–7 leaves per pseudostem, swollen and brownish yellow at base, greenish yellow towards apex; ligule ovate, entire, apex rounded, sometimes truncate or praemorse because of fragile, 5–13 mm long, densely brownish pubescent; petiole absent to 4 cm, densely brownish pubescent; leaf blade adaxially dark green, abaxially green, elliptic to narrowly elliptic, 35–65 × 5–11 cm, adaxially pubescent, abaxially densely brownish pubescent, base cuneate or attenuate, apex caudate. Inflorescence radical, 10–17 cm, arising from the rhizome, 1 inflorescences per pseudostem, peduncle short, 2–4 cm, reddish-brown, flowering part obovoid, ca. 11 × 10 cm, sterile bracts ovate, 2.5–5.5 × 2.0–4.5, reddish brown, carneous, fragile; bracteoles, non-tubular, lanceolate, 3.0–3.5 × 0.5–0.8 cm, reddish brown, carneous, fragile, subtending 1–2 flowers. Flowers 5–6 cm, white or pinkish orange. Calyx tubular, 2.3–3.0 × 0.5–0.9 cm, apex 3-toothed, membranous, white or pinkish orange, pubescent. Floral tube 2.3–2.7 cm long, ca. 0.5 cm wide at mouth, white or pinkish orange, pubescent; dorsal corolla lobe oblong, 2.2–2.5 × 0.8–1.0 cm, white or pinkish orange, hooded at apex, obtuse, ciliate; lateral corolla lobes oblong, 2.0–2.5 × 0.5–0.8 cm, white or pinkish orange, apex rounded, ciliate. Labellum spreading, obovate, white or pinkish orange with reddish stripe (by reddish dots) radiating towards apex, 2.5–3.0 × 1.5–2.0 cm, apex trilobed or inconspicuous trilobed, margin crisped or dentate, prominently veined, adaxial surface pilose at base. Lateral staminodes ovate, sometimes dentate, adaxial surface reddish, abaxial surface white or pinkish orange, 5–7 mm. Stamen 2.0–2.3 cm long, filament ca. 8 × 3 mm, white or pinkish orange, pubescent, connective pubescent, white or pinkish orange, anther thecae oblong, ca. 1.0 cm long, brownish yellow, dehiscing throughout their length, anther crest reniform or inconspicuous trilobed, ca. 7 × 3 mm, apex crenate or entire, white or pinkish orange, membranous. Epigynous glands 2, cylindrical, ca. 4 × 1 mm, creamy, glabrous. Ovary ellipsoid, ca. 5 × 3 mm, reddish brown, glabrous; style ca. 5.0 cm long, white, glabrous; stigma cup-shaped, reddish brown, mouth ciliate. Capsule not seen.</p><fig id="F2" position="float" orientation="portrait"><object-id xmlns:xlink="http://www.w3.org/1999/xlink" content-type="doi" xlink:type="simple">10.3897/phytokeys.138.38736.figure2</object-id><object-id xmlns:xlink="http://www.w3.org/1999/xlink" content-type="arpha" xlink:type="simple">15B9F1C6-9811-529A-ACA7-7FDC3E82E6C0</object-id><label>Figure 2.</label><caption><p><italic><tp:taxon-name><tp:taxon-name-part taxon-name-part-type="genus" reg="Amomum">Amomum</tp:taxon-name-part> <tp:taxon-name-part taxon-name-part-type="species" reg="yingjiangense">yingjiangense</tp:taxon-name-part></tp:taxon-name></italic> S.Q. Tong &amp; Y.M. Xia <bold>A</bold> habit <bold>B</bold> ligule <bold>C</bold> leaf blade abaxially <bold>D</bold> inflorescence (front view) <bold>E</bold> inflorescence (side view) <bold>F</bold> flower (side view) <bold>G</bold> flower showing lateral staminodes <bold>H</bold> single flower showing anther crest (front view) <bold>I</bold> single flower showing stamen (back view) <bold>J</bold> bracteole <bold>K</bold> calyx <bold>L</bold> dorsal corolla lobe <bold>M</bold> lateral corolla lobes <bold>N</bold> labellum with floral tube and lateral staminodes <bold>O</bold> stamen (back view) <bold>P</bold> stamen (front view) <bold>Q</bold> ovary with epigynous glands, style and stigma <bold>R</bold> lateral staminodes. Photographed by H.B. Ding.</p></caption><graphic xmlns:xlink="http://www.w3.org/1999/xlink" xlink:href="phytokeys-138-139-g002.jpg" position="float" orientation="portrait" xlink:type="simple" id="oo_370267.jpg"><uri content-type="original_file" xlink:type="simple">https://binary.pensoft.net/fig/370267</uri></graphic></fig></tp:treatment-sec><tp:treatment-sec sec-type="material" id="SECID0EEKAE"><title>Specimens examined.</title><p>Myanmar, Kachin state, Putao district, Pannandin, top of mountain, understory herbs in tropical rain forest, <named-content xmlns:xlink="http://www.w3.org/1999/xlink" content-type="dwc:verbatimCoordinates" xlink:type="simple"><named-content content-type="geo-json" specific-use="{&#34;type&#34;:&#34;Point&#34;,&#34;coordinates&#34;:[97.882744,27.704183]}" id="NCID0ENKAE" xlink:type="simple">27°42'15.06"N, 97°52'57.88"E</named-content></named-content>, 1769 m elev., flowering, 9 June 2018, <italic>Myanmar Exped. M4262</italic> (HITBC!; RAF!).</p></tp:treatment-sec><tp:treatment-sec sec-type="distribution" id="SECID0EUKAE"><title>Distribution.</title><p>China, Myanmar.</p></tp:treatment-sec><tp:treatment-sec sec-type="notes" id="SECID0EZKAE"><title>Note.</title><p>This species was originally described by <xref ref-type="bibr" rid="B16">Tong and Xia (1988)</xref> from fruiting material only and recorded as endemic to China (<xref ref-type="bibr" rid="B15">Tong 1997</xref>, <xref ref-type="bibr" rid="B21">Wu and Larsen 2000</xref>). In <xref ref-type="bibr" rid="B23">Ye (2018)</xref>, he re-described the species with flowering material from the type locality. Here, we also provide a description from Myanmar.</p></tp:treatment-sec><ref-list><ref id="B16"><mixed-citation xmlns:xlink="http://www.w3.org/1999/xlink" xlink:type="simple"><person-group><name name-style="western"><surname>Tong</surname><given-names>SQ</given-names></name><name name-style="western"><surname>Xia</surname><given-names>YM</given-names></name></person-group> (<year>1988</year>) <article-title>Some new taxa of <italic><tp:taxon-name><tp:taxon-name-part taxon-name-part-type="genus">Amomum</tp:taxon-name-part></tp:taxon-name></italic> from Yunnan.</article-title><source>Yunnan Zhi Wu Yan Jiu</source><volume>10</volume>(<issue>2</issue>): <fpage>205</fpage>–<lpage>211</lpage>.</mixed-citation></ref><ref id="B15"><mixed-citation xmlns:xlink="http://www.w3.org/1999/xlink" xlink:type="simple"><person-group><name name-style="western"><surname>Tong</surname><given-names>SQ</given-names></name></person-group> (<year>1997</year>) <article-title><tp:taxon-name><tp:taxon-name-part taxon-name-part-type="family">Zingiberaceae</tp:taxon-name-part></tp:taxon-name>.</article-title> In: <person-group><name name-style="western"><surname>Wu</surname><given-names>CY</given-names></name></person-group> (<role>Ed.</role>) <issue-title>Flora Yunnanica 8.</issue-title><source>Science Press, Beijing</source>, <fpage>528</fpage>–<lpage>651</lpage>.</mixed-citation></ref><ref id="B21"><mixed-citation xmlns:xlink="http://www.w3.org/1999/xlink" xlink:type="simple"><person-group><name name-style="western"><surname>Wu</surname><given-names>TL</given-names></name><name name-style="western"><surname>Larsen</surname><given-names>K</given-names></name></person-group> (<year>2000</year>) <article-title><tp:taxon-name><tp:taxon-name-part taxon-name-part-type="family">Zingiberaceae</tp:taxon-name-part></tp:taxon-name>.</article-title> In: <person-group><name name-style="western"><surname>Wu</surname><given-names>ZY</given-names></name><name name-style="western"><surname>Raven</surname><given-names>PH</given-names></name></person-group> (<role>Eds</role>) <issue-title>Flora of China 24.</issue-title><source>Science Press, Beijing and Missouri Botanical Garden Press, St. Louis</source>, <fpage>322</fpage>–<lpage>377</lpage>.</mixed-citation></ref><ref id="B23"><mixed-citation xmlns:xlink="http://www.w3.org/1999/xlink" xlink:type="simple"><person-group><name name-style="western"><surname>Ye</surname><given-names>XE</given-names></name></person-group> (<year>2018</year>) <source>Taxonmic studies on <italic><tp:taxon-name><tp:taxon-name-part taxon-name-part-type="genus">Amomum</tp:taxon-name-part></tp:taxon-name></italic> Roxb. in China.</source><publisher-name>PhD Thesis</publisher-name>, <publisher-loc>South China Botanical Garden, Chinese Academy of Sciences, China</publisher-loc>, <size units="page">200 pp</size>.</mixed-citation></ref></ref-list></tp:taxon-treatment>
