# Supplementary material for: Taxonomic studies on Amomum Roxburgh s.l. (Zingiberaceae) in Myanmar II: one new species and five new records for the flora of Myanmar
Source: PhytoKeys. 2020 Jan 10;138:139–53. doi: 10.3897/phytokeys.138.38736 (PMC6969068; doi:10.3897/phytokeys.138.38736)
Supplement: XML Treatment for Amomum carnosum [file phytokeys.138.38736-treatment3.xml]

<!DOCTYPE tp:taxon-treatment
  PUBLIC "-//TaxonX//DTD Taxonomic Treatment Publishing DTD v0 20100105//EN" "tax-treatment-NSO.dtd">
<tp:taxon-treatment xmlns:tp="http://www.plazi.org/taxpub"><tp:treatment-meta><kwd-group><label>Taxon classification</label><kwd><named-content xmlns:xlink="http://www.w3.org/1999/xlink" content-type="kingdom">Plantae</named-content></kwd><kwd><named-content xmlns:xlink="http://www.w3.org/1999/xlink" content-type="order">Zingiberales</named-content></kwd><kwd><named-content xmlns:xlink="http://www.w3.org/1999/xlink" content-type="family">Zingiberaceae</named-content></kwd></kwd-group><mixed-citation publication-type="journal"><person-group><name><surname>Ding</surname><given-names>Hong-Bo</given-names></name><name><surname>Yang</surname><given-names>Bin</given-names></name><name><surname>Maw</surname><given-names>Mya Bhone</given-names></name><name><surname>Win</surname><given-names>Pyae Pyae</given-names></name><name><surname>Tan</surname><given-names>Yun-Hong</given-names></name></person-group><article-title>Taxonomic studies on <italic><tp:taxon-name><tp:taxon-name-part taxon-name-part-type="genus" reg="Amomum">Amomum</tp:taxon-name-part></tp:taxon-name></italic> Roxburgh s.l. (<tp:taxon-name><tp:taxon-name-part taxon-name-part-type="family">Zingiberaceae</tp:taxon-name-part></tp:taxon-name>) in Myanmar II: one new species and five new records for the flora of Myanmar</article-title><source>PhytoKeys</source><day>10</day><month>1</month><year>2020</year><volume>138</volume><fpage>139</fpage><lpage>153</lpage><pub-id pub-id-type="doi">10.3897/phytokeys.138.38736</pub-id></mixed-citation></tp:treatment-meta><tp:nomenclature><tp:taxon-name><object-id xmlns:xlink="http://www.w3.org/1999/xlink" content-type="arpha" xlink:type="simple">E2D72419-63A1-54C0-B1B6-8C4E1A5740A1</object-id>
            <tp:taxon-name-part taxon-name-part-type="genus" reg="Amomum">Amomum</tp:taxon-name-part>
            <tp:taxon-name-part taxon-name-part-type="species" reg="carnosum">carnosum</tp:taxon-name-part>
          </tp:taxon-name><tp:taxon-authority>V.P. Thomas &amp; M. Sabu</tp:taxon-authority><xref ref-type="fig" rid="F3">Fig. 3</xref><tp:nomenclature-citation-list><tp:nomenclature-citation><tp:taxon-name>
                <tp:taxon-name-part taxon-name-part-type="genus" reg="Amomum">Amomum</tp:taxon-name-part> <tp:taxon-name-part taxon-name-part-type="species" reg="carnosum">carnosum</tp:taxon-name-part></tp:taxon-name><comment>V.P. Thomas &amp; M. Sabu in Kew Bull. 67: 549. 2012; De Boer et al. in Taxon 67(1): 19. 2018. Type: India, Nagaland, Tuensang Distr., Noklak, 20 May 2007, <italic>Thomas &amp; Muhammed Nissar 103698</italic> (holotype: CALI).</comment></tp:nomenclature-citation></tp:nomenclature-citation-list></tp:nomenclature><tp:treatment-sec sec-type="material" id="SECID0EHNAE"><title>Specimens examined.</title><p>MYANMAR, Kachin state, Putao district, Upper Shankhaung to Wasandum, understory herbs in tropical rain forest, <named-content xmlns:xlink="http://www.w3.org/1999/xlink" content-type="dwc:verbatimCoordinates" xlink:type="simple"><named-content content-type="geo-json" specific-use="{&#34;type&#34;:&#34;Point&#34;,&#34;coordinates&#34;:[97.247222,27.454167]}" id="NCID0EQNAE" xlink:type="simple">27°27'15"N, 97°14'50"E</named-content></named-content>, 1007 m elev., 17 June 2018, <italic>Myanmar Exped. M4626</italic> (HITBC!; RAF!).</p></tp:treatment-sec><tp:treatment-sec sec-type="distribution" id="SECID0EXNAE"><title>Distribution.</title><p>India, Myanmar.</p></tp:treatment-sec><tp:treatment-sec sec-type="notes" id="SECID0E3NAE"><title>Note.</title><p><italic><tp:taxon-name><tp:taxon-name-part taxon-name-part-type="genus" reg="Amomum">Amomum</tp:taxon-name-part> <tp:taxon-name-part taxon-name-part-type="species" reg="carnosum">carnosum</tp:taxon-name-part></tp:taxon-name></italic> was first described by <xref ref-type="bibr" rid="B12">Thomas et al. (2012)</xref> and recorded as endemic to Nagaland, India. The species is similar to <italic><tp:taxon-name><tp:taxon-name-part taxon-name-part-type="genus" reg="Amomum">A.</tp:taxon-name-part> <tp:taxon-name-part taxon-name-part-type="species" reg="maximum">maximum</tp:taxon-name-part></tp:taxon-name></italic> (<xref ref-type="bibr" rid="B9">Roxburgh 1810</xref>: 344) in having a bifid membranous ligule, white flowers, but differs in its diffuse, low stoloniferous herb, 30–45 cm tall, leaves 2–3 per shoot, 3-lobed labellum, lamina elliptic and glabrous. In our collection from Myanmar, <italic>Myanmar Exped. M4626</italic> matches well with Thomas’s type in its morphological structure (<xref ref-type="bibr" rid="B12">Thomas et al. 2012</xref>). However, it differs in the slightly floral structure and having non-3-lobed labellum. Considering the floral structure of <italic><tp:taxon-name><tp:taxon-name-part taxon-name-part-type="genus" reg="Amomum">Amomum</tp:taxon-name-part></tp:taxon-name></italic> s.l. is easy to tear and corrupt in the rainy season, we consider that the accurate description of <italic><tp:taxon-name><tp:taxon-name-part taxon-name-part-type="genus" reg="Amomum">Amomum</tp:taxon-name-part> <tp:taxon-name-part taxon-name-part-type="species" reg="carnosum">carnosum</tp:taxon-name-part></tp:taxon-name></italic> requires further observation and collection of field individuals.</p><fig id="F3" position="float" orientation="portrait"><object-id xmlns:xlink="http://www.w3.org/1999/xlink" content-type="doi" xlink:type="simple">10.3897/phytokeys.138.38736.figure3</object-id><object-id xmlns:xlink="http://www.w3.org/1999/xlink" content-type="arpha" xlink:type="simple">92C05477-2A62-51DF-916E-6869A83937B2</object-id><label>Figure 3.</label><caption><p><italic><tp:taxon-name><tp:taxon-name-part taxon-name-part-type="genus" reg="Amomum">Amomum</tp:taxon-name-part> <tp:taxon-name-part taxon-name-part-type="species" reg="carnosum">carnosum</tp:taxon-name-part></tp:taxon-name></italic> V.P. Thomas &amp; M. Sabu <bold>A</bold> habit <bold>B</bold> single leaf (back view) <bold>C</bold> leaf blade abaxially <bold>D</bold> ligule <bold>E</bold> rhizome <bold>F</bold> basal part of plant showing inflorescences <bold>G</bold> single flower (side view) <bold>H</bold> single flower (back view) <bold>I</bold> single flower (front view) <bold>J</bold> calyx <bold>K</bold> dorsal corolla lobe <bold>L</bold> lateral corolla lobes <bold>M</bold> floral tube <bold>N</bold> labellum <bold>O</bold> stamen with lateral staminodes (front view) <bold>P</bold> stamen with lateral staminodes (back view) <bold>Q</bold> ovary with epigynous glands <bold>R</bold> style and stigma <bold>S</bold> young fruit with peduncle <bold>T</bold> cross section of fruit. Photographed by H.B. Ding.</p></caption><graphic xmlns:xlink="http://www.w3.org/1999/xlink" xlink:href="phytokeys-138-139-g003.jpg" position="float" orientation="portrait" xlink:type="simple" id="oo_370268.jpg"><uri content-type="original_file" xlink:type="simple">https://binary.pensoft.net/fig/370268</uri></graphic></fig></tp:treatment-sec><ref-list><ref id="B12"><mixed-citation xmlns:xlink="http://www.w3.org/1999/xlink" xlink:type="simple"><person-group><name name-style="western"><surname>Thomas</surname><given-names>VP</given-names></name><name name-style="western"><surname>Sabu</surname><given-names>M</given-names></name><name name-style="western"><surname>Chathurvedi</surname><given-names>SK</given-names></name></person-group> (<year>2012</year>) <article-title><italic><tp:taxon-name><tp:taxon-name-part taxon-name-part-type="genus">Amomum</tp:taxon-name-part> <tp:taxon-name-part taxon-name-part-type="species">carnosum</tp:taxon-name-part></tp:taxon-name></italic> (<tp:taxon-name><tp:taxon-name-part taxon-name-part-type="family">Zingiberaceae</tp:taxon-name-part></tp:taxon-name>): A new species from Nagaland, north-east India.</article-title><source>Kew Bulletin</source><volume>67</volume>(<issue>3</issue>): <fpage>549</fpage>–<lpage>553</lpage>. <ext-link xlink:type="simple" ext-link-type="doi" xlink:href="10.1007/s12225-012-9391-3">https://doi.org/10.1007/s12225-012-9391-3</ext-link></mixed-citation></ref><ref id="B9"><mixed-citation xmlns:xlink="http://www.w3.org/1999/xlink" xlink:type="simple"><person-group><name name-style="western"><surname>Roxburgh</surname><given-names>W</given-names></name></person-group> (<year>1810</year>) <article-title>Descriptions of several of the monandrous plants of India, belonging to the natural order called <tp:taxon-name><tp:taxon-name-part taxon-name-part-type="order">Scitamineae</tp:taxon-name-part></tp:taxon-name> by Linnaeus, Cannae by Jussieu, and Drimyrhizae by Ventenat.</article-title><source>Asiatic Researches</source><volume>11</volume>: <fpage>318</fpage>–<lpage>359</lpage>.</mixed-citation></ref></ref-list></tp:taxon-treatment>
