# Supplementary material for: Taxonomic studies on Amomum Roxburgh s.l. (Zingiberaceae) in Myanmar II: one new species and five new records for the flora of Myanmar
Source: PhytoKeys. 2020 Jan 10;138:139–53. doi: 10.3897/phytokeys.138.38736 (PMC6969068; doi:10.3897/phytokeys.138.38736)
Supplement: XML Treatment for Amomum tibeticum [file phytokeys.138.38736-treatment4.xml]

<!DOCTYPE tp:taxon-treatment
  PUBLIC "-//TaxonX//DTD Taxonomic Treatment Publishing DTD v0 20100105//EN" "tax-treatment-NSO.dtd">
<tp:taxon-treatment xmlns:tp="http://www.plazi.org/taxpub"><tp:treatment-meta><kwd-group><label>Taxon classification</label><kwd><named-content xmlns:xlink="http://www.w3.org/1999/xlink" content-type="kingdom">Plantae</named-content></kwd><kwd><named-content xmlns:xlink="http://www.w3.org/1999/xlink" content-type="order">Zingiberales</named-content></kwd><kwd><named-content xmlns:xlink="http://www.w3.org/1999/xlink" content-type="family">Zingiberaceae</named-content></kwd></kwd-group><mixed-citation publication-type="journal"><person-group><name><surname>Ding</surname><given-names>Hong-Bo</given-names></name><name><surname>Yang</surname><given-names>Bin</given-names></name><name><surname>Maw</surname><given-names>Mya Bhone</given-names></name><name><surname>Win</surname><given-names>Pyae Pyae</given-names></name><name><surname>Tan</surname><given-names>Yun-Hong</given-names></name></person-group><article-title>Taxonomic studies on <italic><tp:taxon-name><tp:taxon-name-part taxon-name-part-type="genus" reg="Amomum">Amomum</tp:taxon-name-part></tp:taxon-name></italic> Roxburgh s.l. (<tp:taxon-name><tp:taxon-name-part taxon-name-part-type="family">Zingiberaceae</tp:taxon-name-part></tp:taxon-name>) in Myanmar II: one new species and five new records for the flora of Myanmar</article-title><source>PhytoKeys</source><day>10</day><month>1</month><year>2020</year><volume>138</volume><fpage>139</fpage><lpage>153</lpage><pub-id pub-id-type="doi">10.3897/phytokeys.138.38736</pub-id></mixed-citation></tp:treatment-meta><tp:nomenclature><tp:taxon-name><object-id xmlns:xlink="http://www.w3.org/1999/xlink" content-type="arpha" xlink:type="simple">6DCEE892-E354-530C-9163-B7BD2A8D048C</object-id>
            <tp:taxon-name-part taxon-name-part-type="genus" reg="Amomum">Amomum</tp:taxon-name-part>
            <tp:taxon-name-part taxon-name-part-type="species" reg="tibeticum">tibeticum</tp:taxon-name-part>
          </tp:taxon-name><tp:taxon-authority>(T.L. Wu &amp; S.J. Chen) X.E. Ye, L. Bai &amp; N.H. Xia</tp:taxon-authority><xref ref-type="fig" rid="F4">Fig. 4</xref><tp:nomenclature-citation-list><tp:nomenclature-citation><tp:taxon-name>
                <tp:taxon-name-part taxon-name-part-type="genus" reg="Amomum">Amomum</tp:taxon-name-part> <tp:taxon-name-part taxon-name-part-type="species" reg="tibeticum">tibeticum</tp:taxon-name-part></tp:taxon-name><comment>(T.L. Wu &amp; S.J. Chen) X.E. Ye, L. Bai &amp; N.H. Xia in Ye et al. Plant Syst. Evol. 304(9): 1174. 2018; –<tp:taxon-name><tp:taxon-name-part taxon-name-part-type="genus" reg="Hornstedtia">Hornstedtia</tp:taxon-name-part> <tp:taxon-name-part taxon-name-part-type="species" reg="tibetica">tibetica</tp:taxon-name-part></tp:taxon-name> T.L. Wu &amp; S.J. Chen in Acta Phytotax. Sin. 16(3): 39. 1978; T.L. Wu &amp; S.J. Chen, in T.L. Wu (ed.) Fl. Reipubl. Popularis Sin. 16(2): 136. 1981; T.L. Wu &amp; K. Larsen, in C.Y. Wu &amp; P.H. Raven (eds) Fl. China. 24: 358. 2000; –<tp:taxon-name><tp:taxon-name-part taxon-name-part-type="genus" reg="Hornstedtia">Hornstedtia</tp:taxon-name-part> <tp:taxon-name-part taxon-name-part-type="species" reg="arunachalensis">arunachalensis</tp:taxon-name-part></tp:taxon-name> S. Tripathi &amp; V. Prakash, Nordic J. Bot. 19: 329. 1999. Lectotype (designated by <xref ref-type="bibr" rid="B24">Ye et al. 2018</xref>, pg. 1174): China. Xizang Province: Medog County, Beibeng Township (previously District), 810 m elev., 11 August 1974, <italic>Qingzang expedition 74-1913</italic> (PE00075268).</comment></tp:nomenclature-citation></tp:nomenclature-citation-list></tp:nomenclature><tp:treatment-sec sec-type="material" id="SECID0EIUAE"><title>Specimens examined.</title><p>Myanmar, Kachin state, Putao district, Upper Shankhaung to Wasandum, understory herbs in tropical rain forest, <named-content xmlns:xlink="http://www.w3.org/1999/xlink" content-type="dwc:verbatimCoordinates" xlink:type="simple"><named-content content-type="geo-json" specific-use="{&#34;type&#34;:&#34;Point&#34;,&#34;coordinates&#34;:[97.247222,27.454167]}" id="NCID0ERUAE" xlink:type="simple">27°27'15"N, 97°14'50"E</named-content></named-content>, 992 m elev., 17 June 2018, <italic>Myanmar Exped. M4630</italic> (HITBC!; RAF!); Kachin state, Putao district, Shinsanku, <named-content xmlns:xlink="http://www.w3.org/1999/xlink" content-type="dwc:verbatimCoordinates" xlink:type="simple"><named-content content-type="geo-json" specific-use="{&#34;type&#34;:&#34;Point&#34;,&#34;coordinates&#34;:[97.891336,27.665806]}" id="NCID0E2UAE" xlink:type="simple">27°39'56.90"N, 97°53'28.81"E</named-content></named-content>, 990 m elev., 10 June 2018, <italic>Myanmar Exped. M4288</italic> (HITBC!; RAF!); Kachin state, Putao district, Naung Maung township, Khasanku village, <named-content xmlns:xlink="http://www.w3.org/1999/xlink" content-type="dwc:verbatimCoordinates" xlink:type="simple"><named-content content-type="geo-json" specific-use="{&#34;type&#34;:&#34;Point&#34;,&#34;coordinates&#34;:[97.622500,27.659722]}" id="NCID0EFVAE" xlink:type="simple">27°39'35"N, 97°37'21"E</named-content></named-content>, 1024 m elev., 13 June 2018, <italic>Myanmar Exped. M4457</italic> (HITBC!; RAF!).</p><fig id="F4" position="float" orientation="portrait"><object-id xmlns:xlink="http://www.w3.org/1999/xlink" content-type="doi" xlink:type="simple">10.3897/phytokeys.138.38736.figure4</object-id><object-id xmlns:xlink="http://www.w3.org/1999/xlink" content-type="arpha" xlink:type="simple">978D5892-A699-53A0-81CC-AB2C244AB57E</object-id><label>Figure 4.</label><caption><p><italic><tp:taxon-name><tp:taxon-name-part taxon-name-part-type="genus" reg="Amomum">Amomum</tp:taxon-name-part> <tp:taxon-name-part taxon-name-part-type="species" reg="tibeticum">tibeticum</tp:taxon-name-part></tp:taxon-name></italic> (T.L. Wu &amp; S.J. Chen) X.E. Ye, L. Bai &amp; N.H. Xia <bold>A</bold> habit <bold>B</bold> pseudostem <bold>C</bold> leaf blade abaxially <bold>D</bold> ligule <bold>E</bold> inflorescences (front view) <bold>F</bold> single flower showing stamen (back view) <bold>G</bold> inflorescence (inner view) <bold>H</bold> inflorescence (side view) <bold>I, J</bold> sterile bracts <bold>K</bold> bract <bold>L</bold> bracteole <bold>M</bold> calyx <bold>N</bold> dorsal corolla lobe <bold>O</bold> lateral corolla lobes <bold>P</bold> labellum <bold>Q</bold> stamen with lateral staminode (back view) <bold>R</bold> stamen with lateral staminode (front view) <bold>S</bold> floral tube with style <bold>T</bold> ovary <bold>U</bold> epigynous glands. Photographed by H.B. Ding.</p></caption><graphic xmlns:xlink="http://www.w3.org/1999/xlink" xlink:href="phytokeys-138-139-g004.jpg" position="float" orientation="portrait" xlink:type="simple" id="oo_370269.jpg"><uri content-type="original_file" xlink:type="simple">https://binary.pensoft.net/fig/370269</uri></graphic></fig></tp:treatment-sec><tp:treatment-sec sec-type="distribution" id="SECID0EMXAE"><title>Distribution.</title><p>China, India (<xref ref-type="bibr" rid="B24">Ye et al. 2018</xref>), Myanmar.</p></tp:treatment-sec><tp:treatment-sec sec-type="notes" id="SECID0EWXAE"><title>Note.</title><p>This was originally described by <xref ref-type="bibr" rid="B19">Wu and Chen (1978)</xref> based on a collection from Medog County, Xizang (Tibet), China. It was placed in the genus <italic><tp:taxon-name><tp:taxon-name-part taxon-name-part-type="genus" reg="Hornstedtia">Hornstedtia</tp:taxon-name-part></tp:taxon-name></italic> Retz., presumably due to the radical fusiform inflorescences covered with rigid involucral bracts enclosing oblong and smooth fruits, and pointed out that it was close to <italic><tp:taxon-name><tp:taxon-name-part taxon-name-part-type="genus" reg="Hornstedtia">H.</tp:taxon-name-part> <tp:taxon-name-part taxon-name-part-type="species" reg="affinis">affinis</tp:taxon-name-part></tp:taxon-name></italic> Ridl. (<xref ref-type="bibr" rid="B20">Wu and Chen 1981</xref>). But on the basis of morphological study of flowering material originating at the type locality, the species is a member of <italic><tp:taxon-name><tp:taxon-name-part taxon-name-part-type="genus" reg="Amomum">Amomum</tp:taxon-name-part></tp:taxon-name></italic> s.s. (<xref ref-type="bibr" rid="B24">Ye et al. 2018</xref>).</p></tp:treatment-sec><ref-list><ref id="B24"><mixed-citation xmlns:xlink="http://www.w3.org/1999/xlink" xlink:type="simple"><person-group><name name-style="western"><surname>Ye</surname><given-names>XE</given-names></name><name name-style="western"><surname>Bai</surname><given-names>L</given-names></name><name name-style="western"><surname>Ye</surname><given-names>YS</given-names></name><name name-style="western"><surname>Xia</surname><given-names>NH</given-names></name><name name-style="western"><surname>Leong-Škorničková</surname><given-names>J</given-names></name></person-group> (<year>2018</year>) Taxonomic studies of <italic><tp:taxon-name><tp:taxon-name-part taxon-name-part-type="genus">Amomum</tp:taxon-name-part></tp:taxon-name></italic> (<tp:taxon-name><tp:taxon-name-part taxon-name-part-type="family">Zingiberaceae</tp:taxon-name-part></tp:taxon-name>) in China II: Transfer of <italic><tp:taxon-name><tp:taxon-name-part taxon-name-part-type="genus">Hornstedtia</tp:taxon-name-part> <tp:taxon-name-part taxon-name-part-type="species">tibetica</tp:taxon-name-part></tp:taxon-name></italic> to <italic><tp:taxon-name><tp:taxon-name-part taxon-name-part-type="genus">Amomum</tp:taxon-name-part></tp:taxon-name></italic> and supplementary description of <italic><tp:taxon-name><tp:taxon-name-part taxon-name-part-type="genus">H.</tp:taxon-name-part> <tp:taxon-name-part taxon-name-part-type="species">hainanensis</tp:taxon-name-part></tp:taxon-name></italic>. Plant Systematics and Evolution 304(9): 1165–1180. <ext-link xlink:type="simple" ext-link-type="doi" xlink:href="10.1007/s00606-018-1539-7">https://doi.org/10.1007/s00606-018-1539-7</ext-link></mixed-citation></ref><ref id="B19"><mixed-citation xmlns:xlink="http://www.w3.org/1999/xlink" xlink:type="simple"><person-group><name name-style="western"><surname>Wu</surname><given-names>TL</given-names></name><name name-style="western"><surname>Chen</surname><given-names>SJ</given-names></name></person-group> (<year>1978</year>) <article-title>Materils for Chinese <tp:taxon-name><tp:taxon-name-part taxon-name-part-type="family">Zingiberaceae</tp:taxon-name-part></tp:taxon-name>.</article-title><source>Zhiwu Fenlei Xuebao</source><volume>16</volume>(<issue>3</issue>): <fpage>25</fpage>–<lpage>46</lpage>.</mixed-citation></ref><ref id="B20"><mixed-citation xmlns:xlink="http://www.w3.org/1999/xlink" xlink:type="simple"><person-group><name name-style="western"><surname>Wu</surname><given-names>TL</given-names></name><name name-style="western"><surname>Chen</surname><given-names>SJ</given-names></name></person-group> (<year>1981</year>) <article-title><tp:taxon-name><tp:taxon-name-part taxon-name-part-type="family">Zingiberaceae</tp:taxon-name-part></tp:taxon-name>.</article-title> In: <person-group><name name-style="western"><surname>Wu</surname><given-names>TL</given-names></name></person-group> (<role>Ed.</role>) <issue-title>Flora Republicae Popularis Sinicae 16(2).</issue-title><source>Science Press, Beijing</source>, <fpage>22</fpage>–<lpage>152</lpage>.</mixed-citation></ref></ref-list></tp:taxon-treatment>
