# Supplementary material for: Taxonomic studies on Amomum Roxburgh s.l. (Zingiberaceae) in Myanmar II: one new species and five new records for the flora of Myanmar
Source: PhytoKeys. 2020 Jan 10;138:139–53. doi: 10.3897/phytokeys.138.38736 (PMC6969068; doi:10.3897/phytokeys.138.38736)
Supplement: XML Treatment for Lanxangia scarlatina [file phytokeys.138.38736-treatment5.xml]

<!DOCTYPE tp:taxon-treatment
  PUBLIC "-//TaxonX//DTD Taxonomic Treatment Publishing DTD v0 20100105//EN" "tax-treatment-NSO.dtd">
<tp:taxon-treatment xmlns:tp="http://www.plazi.org/taxpub"><tp:treatment-meta><kwd-group><label>Taxon classification</label><kwd><named-content xmlns:xlink="http://www.w3.org/1999/xlink" content-type="kingdom">Plantae</named-content></kwd><kwd><named-content xmlns:xlink="http://www.w3.org/1999/xlink" content-type="order">Zingiberales</named-content></kwd><kwd><named-content xmlns:xlink="http://www.w3.org/1999/xlink" content-type="family">Zingiberaceae</named-content></kwd></kwd-group><mixed-citation publication-type="journal"><person-group><name><surname>Ding</surname><given-names>Hong-Bo</given-names></name><name><surname>Yang</surname><given-names>Bin</given-names></name><name><surname>Maw</surname><given-names>Mya Bhone</given-names></name><name><surname>Win</surname><given-names>Pyae Pyae</given-names></name><name><surname>Tan</surname><given-names>Yun-Hong</given-names></name></person-group><article-title>Taxonomic studies on <italic><tp:taxon-name><tp:taxon-name-part taxon-name-part-type="genus" reg="Amomum">Amomum</tp:taxon-name-part></tp:taxon-name></italic> Roxburgh s.l. (<tp:taxon-name><tp:taxon-name-part taxon-name-part-type="family">Zingiberaceae</tp:taxon-name-part></tp:taxon-name>) in Myanmar II: one new species and five new records for the flora of Myanmar</article-title><source>PhytoKeys</source><day>10</day><month>1</month><year>2020</year><volume>138</volume><fpage>139</fpage><lpage>153</lpage><pub-id pub-id-type="doi">10.3897/phytokeys.138.38736</pub-id></mixed-citation></tp:treatment-meta><tp:nomenclature><tp:taxon-name><object-id xmlns:xlink="http://www.w3.org/1999/xlink" content-type="arpha" xlink:type="simple">8116083F-8E89-5274-8B02-E53DCF097A33</object-id>
            <tp:taxon-name-part taxon-name-part-type="genus" reg="Lanxangia">Lanxangia</tp:taxon-name-part>
            <tp:taxon-name-part taxon-name-part-type="species" reg="scarlatina">scarlatina</tp:taxon-name-part>
          </tp:taxon-name><tp:taxon-authority>(H.T. Tsai &amp; P.S. Chen) M.F. Newman &amp; Škorničk</tp:taxon-authority><xref ref-type="fig" rid="F5">Fig. 5</xref><tp:nomenclature-citation-list><tp:nomenclature-citation><tp:taxon-name>
                <tp:taxon-name-part taxon-name-part-type="genus" reg="Lanxangia">Lanxangia</tp:taxon-name-part> <tp:taxon-name-part taxon-name-part-type="species" reg="scarlatina">scarlatina</tp:taxon-name-part></tp:taxon-name><comment>(H.T. Tsai &amp; P.S. Chen) M.F. Newman &amp; Škorničk in De Boer et al. Taxon 67(1): 24. 2018; –<tp:taxon-name><tp:taxon-name-part taxon-name-part-type="genus" reg="Amomum">Amomum</tp:taxon-name-part> <tp:taxon-name-part taxon-name-part-type="species" reg="scarlatinum">scarlatinum</tp:taxon-name-part></tp:taxon-name> H.T. Tsai &amp; P.S. Chen in Acta Phytotax. Sin. 17(4): 90 1979; H.T. Tsai &amp; P.S. Chen in T.L. Wu (ed.), Fl. Reipubl. Popularis Sin. 16(2): 121. 1981; S.Q. Tong in C.Y. Wu (ed.), Fl. Yunnan. 8: 639. 1997; T.L. Wu &amp; K. Larsen in C.Y. Wu &amp; P.H. Raven (eds), Fl. China 24: 350. 2000. Type: China, Yunnan Province, Xishuangbanna Dai Autonomous Prefecture, Jinghong City, Dadugang Township, Guanping forestry farm, 900 m elev., <italic>J.H. Zhang 18445</italic> (holotype: HITBC048529!).</comment></tp:nomenclature-citation></tp:nomenclature-citation-list></tp:nomenclature><tp:treatment-sec sec-type="material" id="SECID0ED2AE"><title>Specimens examined.</title><p>Myanmar, Kachin state, Putao district, around Gathu village, understory herbs in tropical rain forest, <named-content xmlns:xlink="http://www.w3.org/1999/xlink" content-type="dwc:verbatimCoordinates" xlink:type="simple"><named-content content-type="geo-json" specific-use="{&#34;type&#34;:&#34;Point&#34;,&#34;coordinates&#34;:[97.951828,27.471497]}" id="NCID0EM2AE" xlink:type="simple">27°28'17.39"N, 97°57'06.58"E</named-content></named-content>, 575 m elev., 1 June 2018, <italic>Myanmar Exped. M3897</italic> (HITBC!; RAF!); Kachin state, Putao district, from Gathu village to Tongwang Cave, understory herbs in tropical rain forest, <named-content xmlns:xlink="http://www.w3.org/1999/xlink" content-type="dwc:verbatimCoordinates" xlink:type="simple"><named-content content-type="geo-json" specific-use="{&#34;type&#34;:&#34;Point&#34;,&#34;coordinates&#34;:[97.950281,27.470717]}" id="NCID0EW2AE" xlink:type="simple">27°28'14.58"N, 97°57'01.01"E</named-content></named-content>, 581 m elev., 3 June 2018, <italic>Myanmar Exped. M3995</italic> (HITBC!; RAF!).</p><fig id="F5" position="float" orientation="portrait"><object-id xmlns:xlink="http://www.w3.org/1999/xlink" content-type="doi" xlink:type="simple">10.3897/phytokeys.138.38736.figure5</object-id><object-id xmlns:xlink="http://www.w3.org/1999/xlink" content-type="arpha" xlink:type="simple">9BC463E3-A798-53DD-8F53-4D5CE8D3A11E</object-id><label>Figure 5.</label><caption><p><italic><tp:taxon-name><tp:taxon-name-part taxon-name-part-type="genus" reg="Lanxangia">Lanxangia</tp:taxon-name-part> <tp:taxon-name-part taxon-name-part-type="species" reg="scarlatina">scarlatina</tp:taxon-name-part></tp:taxon-name></italic> (H.T. Tsai &amp; P.S. Chen) M.F. Newman &amp; Škorničk <bold>A</bold> habit <bold>B</bold> leaf blade abaxially <bold>C</bold> ligule <bold>D</bold> inflorescence (side view) <bold>E</bold> inflorescence (front view) <bold>F</bold> infructescences <bold>G</bold> single flower <bold>H</bold> labellum with floral tube <bold>I</bold> stamen (back view) <bold>J</bold> stamen (front view) <bold>K</bold> ovary with epigynous glands, style and stigma <bold>L</bold> dorsal corolla lobe <bold>M</bold> lateral corolla lobes <bold>N</bold> calyx <bold>O</bold> bracteole <bold>P</bold> bract <bold>Q</bold> single fruit <bold>R</bold> cross section of fruit. Photographed by H.B. Ding.</p></caption><graphic xmlns:xlink="http://www.w3.org/1999/xlink" xlink:href="phytokeys-138-139-g005.jpg" position="float" orientation="portrait" xlink:type="simple" id="oo_370270.jpg"><uri content-type="original_file" xlink:type="simple">https://binary.pensoft.net/fig/370270</uri></graphic></fig></tp:treatment-sec><tp:treatment-sec sec-type="distribution" id="SECID0EZ4AE"><title>Distribution.</title><p>China, Myanmar.</p></tp:treatment-sec><tp:treatment-sec sec-type="notes" id="SECID0E54AE"><title>Note.</title><p>This was originally described by <xref ref-type="bibr" rid="B18">Tsai and Chen (1979)</xref> based on a collection from Dadugang Township, Jinghong City, Yunnan Province, China. It was placed in the genus <italic><tp:taxon-name><tp:taxon-name-part taxon-name-part-type="genus" reg="Amomum">Amomum</tp:taxon-name-part></tp:taxon-name></italic> s.l., but on the basis of morphological study, the species is a member of <italic><tp:taxon-name><tp:taxon-name-part taxon-name-part-type="genus" reg="Lanxangia">Lanxangia</tp:taxon-name-part></tp:taxon-name></italic> (<xref ref-type="bibr" rid="B1">De Boer et al. 2018</xref>). It is a new generic record for the country.</p></tp:treatment-sec><ref-list><ref id="B18"><mixed-citation xmlns:xlink="http://www.w3.org/1999/xlink" xlink:type="simple"><person-group><name name-style="western"><surname>Tsai</surname><given-names>HT</given-names></name><name name-style="western"><surname>Chen</surname><given-names>PS</given-names></name></person-group> (<year>1979</year>) <article-title>New materials for Chinese <italic><tp:taxon-name><tp:taxon-name-part taxon-name-part-type="genus">Amomum</tp:taxon-name-part></tp:taxon-name></italic> L.</article-title><source>Zhiwu Fenlei Xuebao</source><volume>17</volume>(<issue>4</issue>): <fpage>90</fpage>–<lpage>92</lpage>.</mixed-citation></ref><ref id="B1"><mixed-citation xmlns:xlink="http://www.w3.org/1999/xlink" xlink:type="simple"><person-group><name name-style="western"><surname>De Boer</surname><given-names>H</given-names></name><name name-style="western"><surname>Newman</surname><given-names>M</given-names></name><name name-style="western"><surname>Poulsen</surname><given-names>AD</given-names></name><name name-style="western"><surname>Droop</surname><given-names>AJ</given-names></name><name name-style="western"><surname>Fér</surname><given-names>T</given-names></name><name name-style="western"><surname>Hiên</surname><given-names>LTT</given-names></name><name name-style="western"><surname>Hlavatá</surname><given-names>K</given-names></name><name name-style="western"><surname>Lamxay</surname><given-names>V</given-names></name><name name-style="western"><surname>Richardson</surname><given-names>JE</given-names></name><name name-style="western"><surname>Steffen</surname><given-names>K</given-names></name><name name-style="western"><surname>Leong-Škorničkova</surname><given-names>J</given-names></name></person-group> (<year>2018</year>) <article-title>Convergent morphology in <tp:taxon-name><tp:taxon-name-part taxon-name-part-type="tribe">Alpinieae</tp:taxon-name-part></tp:taxon-name> (<tp:taxon-name><tp:taxon-name-part taxon-name-part-type="family">Zingiberaceae</tp:taxon-name-part></tp:taxon-name>): Recircumscribing <italic><tp:taxon-name><tp:taxon-name-part taxon-name-part-type="genus">Amomum</tp:taxon-name-part></tp:taxon-name></italic> as a monophyletic genus.</article-title><source>Taxon</source><volume>67</volume>(<issue>1</issue>): <fpage>6</fpage>–<lpage>36</lpage>. <ext-link xlink:type="simple" ext-link-type="doi" xlink:href="10.12705/671.2">https://doi.org/10.12705/671.2</ext-link></mixed-citation></ref></ref-list></tp:taxon-treatment>
