# Supplementary material for: Taxonomic studies on Amomum Roxburgh s.l. (Zingiberaceae) in Myanmar II: one new species and five new records for the flora of Myanmar
Source: PhytoKeys. 2020 Jan 10;138:139–53. doi: 10.3897/phytokeys.138.38736 (PMC6969068; doi:10.3897/phytokeys.138.38736)
Supplement: XML Treatment for Meistera yunnanensis [file phytokeys.138.38736-treatment6.xml]

<!DOCTYPE tp:taxon-treatment
  PUBLIC "-//TaxonX//DTD Taxonomic Treatment Publishing DTD v0 20100105//EN" "tax-treatment-NSO.dtd">
<tp:taxon-treatment xmlns:tp="http://www.plazi.org/taxpub"><tp:treatment-meta><kwd-group><label>Taxon classification</label><kwd><named-content xmlns:xlink="http://www.w3.org/1999/xlink" content-type="kingdom">Plantae</named-content></kwd><kwd><named-content xmlns:xlink="http://www.w3.org/1999/xlink" content-type="order">Zingiberales</named-content></kwd><kwd><named-content xmlns:xlink="http://www.w3.org/1999/xlink" content-type="family">Zingiberaceae</named-content></kwd></kwd-group><mixed-citation publication-type="journal"><person-group><name><surname>Ding</surname><given-names>Hong-Bo</given-names></name><name><surname>Yang</surname><given-names>Bin</given-names></name><name><surname>Maw</surname><given-names>Mya Bhone</given-names></name><name><surname>Win</surname><given-names>Pyae Pyae</given-names></name><name><surname>Tan</surname><given-names>Yun-Hong</given-names></name></person-group><article-title>Taxonomic studies on <italic><tp:taxon-name><tp:taxon-name-part taxon-name-part-type="genus" reg="Amomum">Amomum</tp:taxon-name-part></tp:taxon-name></italic> Roxburgh s.l. (<tp:taxon-name><tp:taxon-name-part taxon-name-part-type="family">Zingiberaceae</tp:taxon-name-part></tp:taxon-name>) in Myanmar II: one new species and five new records for the flora of Myanmar</article-title><source>PhytoKeys</source><day>10</day><month>1</month><year>2020</year><volume>138</volume><fpage>139</fpage><lpage>153</lpage><pub-id pub-id-type="doi">10.3897/phytokeys.138.38736</pub-id></mixed-citation></tp:treatment-meta><tp:nomenclature><tp:taxon-name><object-id xmlns:xlink="http://www.w3.org/1999/xlink" content-type="arpha" xlink:type="simple">4924C075-EF33-5529-82C9-9B4338642CF7</object-id>
            <tp:taxon-name-part taxon-name-part-type="genus" reg="Meistera">Meistera</tp:taxon-name-part>
            <tp:taxon-name-part taxon-name-part-type="species" reg="yunnanensis">yunnanensis</tp:taxon-name-part>
          </tp:taxon-name><tp:taxon-authority>(S.Q. Tong) Škorničk. &amp; M.F. Newman</tp:taxon-authority><xref ref-type="fig" rid="F6">Fig. 6</xref><tp:nomenclature-citation-list><tp:nomenclature-citation><tp:taxon-name>
                <tp:taxon-name-part taxon-name-part-type="genus" reg="Meistera">Meistera</tp:taxon-name-part> <tp:taxon-name-part taxon-name-part-type="species" reg="yunnanensis">yunnanensis</tp:taxon-name-part></tp:taxon-name><comment>(S.Q. Tong) Škorničk. &amp; M.F. Newman in De Boer et al. Taxon 67(1): 27. 2018; –<tp:taxon-name><tp:taxon-name-part taxon-name-part-type="genus" reg="Amomum">Amomum</tp:taxon-name-part> <tp:taxon-name-part taxon-name-part-type="species" reg="yunnanense">yunnanense</tp:taxon-name-part></tp:taxon-name> S.Q. Tong in Acta Bot. Yunnan. 12(2): 151. 1990; S.Q. Tong in C.Y. Wu (ed.), Fl. Yunnan. 8: 632. 1997; T.L. Wu &amp; K. Larsen in C.Y. Wu &amp; P.H. Raven (eds), Fl. China 24: 353. 2000. Type: China, Yunnan Province, Dehong Dai and Jingpo Autonomous Prefecture, Ruili county-level City, Mengxiu Township, Guangren, 1200 m elev., 25 July 1983, <italic>S.Q. Tong &amp; C.J. Liao 24832</italic> (holotype: KUN1219275).</comment></tp:nomenclature-citation></tp:nomenclature-citation-list></tp:nomenclature><tp:treatment-sec sec-type="material" id="SECID0E4AAG"><title>Specimens examined.</title><p>Myanmar, Sangaing Region, Hkamti District, Htamanti Wildlife Sanctuary, near Nam E Zu Camp 2, <named-content xmlns:xlink="http://www.w3.org/1999/xlink" content-type="dwc:verbatimCoordinates" xlink:type="simple"><named-content content-type="geo-json" specific-use="{&#34;type&#34;:&#34;Point&#34;,&#34;coordinates&#34;:[95.544861,25.501486]}" id="NCID0EGBAG" xlink:type="simple">25°30'05.35"N, 95°32'41.50"E</named-content></named-content>, 193 m elev., 27 May 2019, <italic>Myanmar Exped. M5515</italic> (HITBC!; RAF!); Sangaing Region, Hkamti District, Homalin Township, just outside Htamanthi Wildlife Sanctuary, Nam Sa Bi Village Management Area, <named-content xmlns:xlink="http://www.w3.org/1999/xlink" content-type="dwc:verbatimCoordinates" xlink:type="simple"><named-content content-type="geo-json" specific-use="{&#34;type&#34;:&#34;Point&#34;,&#34;coordinates&#34;:[95.352333,25.314861]}" id="NCID0EQBAG" xlink:type="simple">25°18'53.50"N, 95°21'08.40"E</named-content></named-content>, 216 m elev., 27 September 2016, <italic>Kate et al. 1631</italic> (NY02654996!).</p><fig id="F6" position="float" orientation="portrait"><object-id xmlns:xlink="http://www.w3.org/1999/xlink" content-type="doi" xlink:type="simple">10.3897/phytokeys.138.38736.figure6</object-id><object-id xmlns:xlink="http://www.w3.org/1999/xlink" content-type="arpha" xlink:type="simple">FBAFB9B4-650D-594E-92BF-E4A77CCB1861</object-id><label>Figure 6.</label><caption><p><italic><tp:taxon-name><tp:taxon-name-part taxon-name-part-type="genus" reg="Meistera">Meistera</tp:taxon-name-part> <tp:taxon-name-part taxon-name-part-type="species" reg="yunnanensis">yunnanensis</tp:taxon-name-part></tp:taxon-name></italic> (S.Q. Tong) Škorničk. &amp; M.F. Newman <bold>A</bold> habit <bold>B</bold> leaf blade abaxially <bold>C</bold> ligule <bold>D</bold> basal part of plant showing inflorescences <bold>E</bold> inflorescence <bold>F</bold> single flower (front view) <bold>G</bold> single leaf (front view) <bold>H</bold> single leaf (back view) <bold>I</bold> bract <bold>J</bold> single flower (side view) <bold>K</bold> inflorescence (side view) <bold>L</bold> sterile bracts <bold>M</bold> bracteole <bold>N</bold> calyx <bold>O</bold> dorsal corolla lobe <bold>P</bold> lateral corolla lobes <bold>Q</bold> labellum with floral tube <bold>R</bold> stamen (back view) <bold>S</bold> stamen (front view) <bold>T</bold> epigynous glands <bold>U</bold> ovary. Photographed by H.B. Ding.</p></caption><graphic xmlns:xlink="http://www.w3.org/1999/xlink" xlink:href="phytokeys-138-139-g006.jpg" position="float" orientation="portrait" xlink:type="simple" id="oo_370271.jpg"><uri content-type="original_file" xlink:type="simple">https://binary.pensoft.net/fig/370271</uri></graphic></fig></tp:treatment-sec><tp:treatment-sec sec-type="distribution" id="SECID0EZDAG"><title>Distribution.</title><p>China, India, Myanmar.</p></tp:treatment-sec><tp:treatment-sec sec-type="notes" id="SECID0E5DAG"><title>Note.</title><p>This was originally described <xref ref-type="bibr" rid="B14">Tong (1990)</xref> based on a collection from Dehong Dai and Jingpo Autonomous Prefecture, Yunnan Province, China. It was placed in the genus <italic><tp:taxon-name><tp:taxon-name-part taxon-name-part-type="genus" reg="Amomum">Amomum</tp:taxon-name-part></tp:taxon-name></italic> s.l, but on the basis of morphological study, the species is a member of <italic><tp:taxon-name><tp:taxon-name-part taxon-name-part-type="genus" reg="Meistera">Meistera</tp:taxon-name-part></tp:taxon-name></italic> (<xref ref-type="bibr" rid="B1">De Boer et al. 2018</xref>).</p></tp:treatment-sec><ref-list><ref id="B14"><mixed-citation xmlns:xlink="http://www.w3.org/1999/xlink" xlink:type="simple"><person-group><name name-style="western"><surname>Tong</surname><given-names>SQ</given-names></name></person-group> (<year>1990</year>) <article-title>One new species of <italic><tp:taxon-name><tp:taxon-name-part taxon-name-part-type="genus">Amomum</tp:taxon-name-part></tp:taxon-name></italic> from Yunnan.</article-title><source>Yunnan Zhi Wu Yan Jiu</source><volume>12</volume>(<issue>2</issue>): <fpage>151</fpage>–<lpage>153</lpage>.</mixed-citation></ref><ref id="B1"><mixed-citation xmlns:xlink="http://www.w3.org/1999/xlink" xlink:type="simple"><person-group><name name-style="western"><surname>De Boer</surname><given-names>H</given-names></name><name name-style="western"><surname>Newman</surname><given-names>M</given-names></name><name name-style="western"><surname>Poulsen</surname><given-names>AD</given-names></name><name name-style="western"><surname>Droop</surname><given-names>AJ</given-names></name><name name-style="western"><surname>Fér</surname><given-names>T</given-names></name><name name-style="western"><surname>Hiên</surname><given-names>LTT</given-names></name><name name-style="western"><surname>Hlavatá</surname><given-names>K</given-names></name><name name-style="western"><surname>Lamxay</surname><given-names>V</given-names></name><name name-style="western"><surname>Richardson</surname><given-names>JE</given-names></name><name name-style="western"><surname>Steffen</surname><given-names>K</given-names></name><name name-style="western"><surname>Leong-Škorničkova</surname><given-names>J</given-names></name></person-group> (<year>2018</year>) <article-title>Convergent morphology in <tp:taxon-name><tp:taxon-name-part taxon-name-part-type="tribe">Alpinieae</tp:taxon-name-part></tp:taxon-name> (<tp:taxon-name><tp:taxon-name-part taxon-name-part-type="family">Zingiberaceae</tp:taxon-name-part></tp:taxon-name>): Recircumscribing <italic><tp:taxon-name><tp:taxon-name-part taxon-name-part-type="genus">Amomum</tp:taxon-name-part></tp:taxon-name></italic> as a monophyletic genus.</article-title><source>Taxon</source><volume>67</volume>(<issue>1</issue>): <fpage>6</fpage>–<lpage>36</lpage>. <ext-link xlink:type="simple" ext-link-type="doi" xlink:href="10.12705/671.2">https://doi.org/10.12705/671.2</ext-link></mixed-citation></ref></ref-list></tp:taxon-treatment>
